# Supplementary material for: Association of Chlamydia trachomatis infections with preterm delivery; a systematic review and meta-analysis
Source: BMC Pregnancy Childbirth. 2018 Jun 18;18:240. doi: 10.1186/s12884-018-1868-0 (PMC6006861; doi:10.1186/s12884-018-1868-0)
Supplement: Supplementary file 1 — Summary of the included studies evaluating the prevalence of CT infections with preterm deliveries. (XLSX 14 kb) [file 12884_2018_1868_MOESM1_ESM.xlsx]

## Sheet: Sheet1
FirstAuthor	Publication years	References	Country	Type of study	method	Prevalence	95% CI	weight	Number of samples
Rimbach et al	1992	[10]	Heidelberg	Case control	serology	0.05	0.02-0.07	4.51	84
									179
Ismail et al.	1992	[11]	Chicago	sectional	Culture	0.15	0.14- 0.16	4.68	178
Garland et al.	1996	[12]	Melbourne	sectional	PCR	0	0.04 -0.04-	4.01	44
Silva et al.	1997	[13]	London, Canada	sectional	Culture	0.02	0.00-0.04	4.59	108
Blaszcza et al	1997	[14]	Polish	sectional	Serology	0.66	0.59-0.72	3.36	29
Alger et al.	1988	[15]	Maryland	Case control	Culture	0.44	0.40-0.48	4.19	52
									84
Kovacs et al.	1998	[16]	Budapest	Case control	PCR	0.02	0.01-0.02	4.73	1233
									1233
Gencay et al.	2000	[17]	Finland	sectional	Serology	0.17	0.13-0.21	4.11	48
Andrews et al.	2000	[18]	Birmingham	Case control	PCR	0.14	0.130.15	4.69	190
									190
Bogavac et al.	2001	[19]	Croatian	Case control	Serology	0.21	0.17-0.24	4.21	53
									63
Gencay et al.	2001	[20]	Finland	sectional	Serology	0.34	0.29-0.39	3.92	41
Beltran et al.	2002	[21]	Spanish	Case control	Culture	0	0.01-0.01	4.71	256
									242
Andrews et al.	2005	[22]	Birmingham	sectional	PCR	0.01	0.01-0.01	4.73	820
Kalinka et al.	2003	[23]	Polish	sectional	Serology	0	0.09-0.09-	2.68	21
French et al.	2006	[24]	Colorado	sectional	Serology	0.08	0.00-0.16	3.06	25
Rours et al.	2011	[25]	Washington	sectional	PCR	0.01	0.01-0.01	4.73	3913
Mikhova et al.	2006	[26]	Bulgarian	Case- control	PCR	0.05	0.00-0.10	3.89	40
									48
Medina et al.	2009	[27]	Ecuador	sectional	PCR	0.08	0.07-0.09	4.67	158
Andrews et al.	2006	[28]	Birmingham	sectional	PCR	0.03	0.03-0.04	4.7	238
Hitti et al.	2007	[29]	Washington	sectional	Culture	0.13	0.12—0.13	4.73	593
Rouset al.	2011	[30]	Netherlands	sectional	PCR	0.25	0.24-0.26	4.72	304
Bekler et al .	2012	[31]	ega	Case	Culture	0.29	0.23-0.34	3.69	35
				control					21
.Choi et al.	2012	[32]	Korea	sectional	PCR	0.02	0.00-0.03	4.63	126
